# Supplementary material for: COVID-19 vaccination and the risk of autoimmune diseases: a Mendelian randomization study
Source: Front Public Health. 2024 Mar 14;12:1322140. doi: 10.3389/fpubh.2024.1322140 (PMC10973840; doi:10.3389/fpubh.2024.1322140)
Supplement: Supplementary file 1 [file Table_1.xlsx]

## Sheet: Supplementary Table 1
Supplementary Table 1.Genetic instruments of COVID-19 vaccination(P<5×10-6).
SNP	effect_allele	other_allele	beta	se	pval	F
rs9957032	T	C	-0.0436	0.0093	2.92e-06	21.979
rs117223600	A	G	-0.1734	0.0343	4.33e-07	25.557
rs321633	T	C	0.0483	0.0104	3.41e-06	21.5689
rs35993319	T	C	0.0853	0.0173	7.79e-07	24.3112
rs138896727	T	C	-0.1741	0.0338	2.63e-07	26.5316
rs880764	A	G	-0.045	0.0087	2.1e-07	26.7539
rs819010	T	C	0.0347	0.0073	2.23e-06	22.595
rs11720703	T	C	-0.0344	0.0073	2.35e-06	22.206
rs67600240	A	G	-0.0375	0.0076	7.63e-07	24.3464
rs68045833	A		0.0345	0.0073	2e-06	22.3353
rs10964458	A	G	0.0502	0.0102	9.71e-07	24.2218
rs77847288	C	G	0.0919	0.0176	1.81e-07	27.265
rs6593486	C	G	-0.0416	0.0089	2.66e-06	21.8477
rs4697952	A	G	-0.0352	0.0076	4.14e-06	21.4515
rs147890400	A	T	-0.1479	0.032	3.83e-06	21.3617
rs67286026	T	G	0.0531	0.0099	7.11e-08	28.7686
rs74786872	T	C	-0.0873	0.0168	1.87e-07	27.0029
rs145071856	C	G	0.2408	0.0519	3.45e-06	21.5267
rs150552795	A	T	-0.1536	0.0323	1.97e-06	22.614
rs2326225	A	G	-0.0364	0.0076	1.67e-06	22.9391
rs113626025	A	G	-0.1079	0.0219	8.57e-07	24.2747
rs9317579	T	G	0.0362	0.0072	5.6e-07	25.2785
rs34811474	A	G	-0.0497	0.0091	4.29e-08	29.8284
rs138241338	T	C	-0.2233	0.0474	2.49e-06	22.1932
rs113560707	A	G	0.178	0.0369	1.45e-06	23.2695
rs356991	T	G	-0.0387	0.0083	3.08e-06	21.7403
rs6709629	C	G	-0.0364	0.0076	1.79e-06	22.9391
rs34436238	T	G	-0.0428	0.0087	9.38e-07	24.2019
rs116932687	T	C	0.0956	0.0207	4.02e-06	21.3292
rs76533382	T	C	0.1191	0.0249	1.77e-06	22.8784
rs6563378	A	G	0.0797	0.0173	4.17e-06	21.2239
rs11883518	T	C	-0.0465	0.0094	8.23e-07	24.4709
rs2376518	T	C	0.0424	0.0089	2.15e-06	22.6961
rs4969369	A	G	-0.0362	0.0077	2.23e-06	22.1022
rs117078830	A	G	-0.0983	0.0208	2.3e-06	22.3347
rs346530	A	G	-0.1751	0.036	1.17e-06	23.6574
rs12546931	A	G	0.0494	0.01	8.37e-07	24.4036
rs4243799	C	G	-0.0381	0.0079	1.57e-06	23.2593
rs2270972	C	G	0.0393	0.0078	4.92e-07	25.3861
rs35267052	T	G	0.0788	0.0143	3.41e-08	30.3655
rs59932709	C	G	-0.0642	0.0139	3.93e-06	21.3324
rs79948526	C	G	0.0786	0.0171	3.99e-06	21.1277
rs1113539	T	C	-0.0344	0.0072	2.1e-06	22.8272
rs2114336	T	G	-0.0475	0.0096	6.64e-07	24.4819
rs1023673	A	T	-0.0498	0.0105	2.35e-06	22.4947
rs142324007	A	T	-0.2258	0.0487	3.61e-06	21.4976
rs8004338	C	G	-0.0607	0.0098	6.51e-10	38.3641
rs1501665	C	G	-0.039	0.0075	2.23e-07	27.04
rs75391428	T	C	0.1115	0.0238	2.88e-06	21.948
rs75296327	A	G	0.1147	0.0234	9.67e-07	24.0268
rs3748655	C	G	-0.0523	0.0094	2.43e-08	30.9562
rs9375195	A	G	-0.0376	0.0072	2.11e-07	27.2716
rs78797545	A	T	0.2365	0.0406	5.79e-09	33.9321
rs6692613	T	C	0.035	0.0073	1.57e-06	22.9874
rs7175829	T	C	0.036	0.0077	2.76e-06	21.8587
rs4682935	A	G	-0.0454	0.0089	3.09e-07	26.0215
rs144479927	T	C	0.0957	0.0202	2.07e-06	22.4451
rs4308315	T	C	0.0431	0.0074	4.69e-09	33.9228
rs13068631	C	G	0.0385	0.0079	1.13e-06	23.7502
rs9373954	C	G	0.0422	0.0087	1.26e-06	23.5281
rs72874545	A	G	0.0527	0.0107	8.48e-07	24.2579
rs1885284	T	C	-0.0455	0.0074	9.16e-10	37.8059
rs72733917	T	G	0.0358	0.0075	1.71e-06	22.7847
rs13069031	A	G	-0.045	0.0093	1.29e-06	23.4131
rs1793602	A	C	-0.0704	0.0149	2.4e-06	22.324
rs116887540	A	G	-0.0854	0.0179	1.86e-06	22.762
rs73196414	T	C	-0.1336	0.0268	5.98e-07	24.851
rs1356798	T	C	-0.0351	0.0073	1.39e-06	23.119
rs10055879	A	G	-0.0372	0.0078	1.98e-06	22.7456
rs12925107	C	G	-0.087	0.0184	2.2e-06	22.3565
rs111795623	A	G	-0.1343	0.0288	3.09e-06	21.7454
rs11695954	A	C	0.0366	0.0078	2.46e-06	22.0178
