# Supplementary material for: COVID-19 vaccination and the risk of autoimmune diseases: a Mendelian randomization study
Source: Front Public Health. 2024 Mar 14;12:1322140. doi: 10.3389/fpubh.2024.1322140 (PMC10973840; doi:10.3389/fpubh.2024.1322140)
Supplement: Supplementary file 2 [file Table_2.xlsx]

## Sheet: Supplementary Table 2
Supplementary Table 2.Genetic instruments of COVID-19 vaccination(P<5×10-8).
SNP	effect_allele	other_allele	beta	se	pval	F
rs34811474	A	G	-0.0497	0.0091	4.29e-08	29.8284
rs35267052	T	G	0.0788	0.0143	3.41e-08	30.3655
rs8004338	C	G	-0.0607	0.0098	6.51e-10	38.3641
rs3748655	C	G	-0.0523	0.0094	2.43e-08	30.9562
rs78797545	A	T	0.2365	0.0406	5.79e-09	33.9321
rs4308315	T	C	0.0431	0.0074	4.69e-09	33.9228
rs4308315	T	C	0.0431	0.0074	4.69e-09	33.9228
