# Supplementary material for: COVID-19 vaccination and the risk of autoimmune diseases: a Mendelian randomization study
Source: Front Public Health. 2024 Mar 14;12:1322140. doi: 10.3389/fpubh.2024.1322140 (PMC10973840; doi:10.3389/fpubh.2024.1322140)
Supplement: Supplementary file 3 [file Table_3.xlsx]

## Sheet: Supplementary Table 3
Supplementary Table 3.Final number of SNPs of each outcome for MR analysis（ P<5×10-6）.
phenotype_name	excluded from phenoscanner	palindromic SNPs	mr presso outlier	Final N_SNPs
• vascular disease
Idiopathic thrombocytopenic purpura	rs138896727,rs3748655,rs35267052	rs1023673, rs12925107, rs13068631, rs142324007, rs145071856, rs147890400, rs1501665, rs150552795, rs2270972, rs3748655, rs4243799, rs6593486, rs6709629, rs77847288, rs78797545, rs79948526, rs8004338, rs9373954	NA	49
Other nonthrombocytopenic purpura	rs138896727,rs3748655,rs35267052	rs1023673, rs12925107, rs13068631, rs142324007, rs145071856, rs147890400, rs1501665, rs150552795, rs2270972, rs3748655, rs4243799, rs6593486, rs6709629, rs77847288, rs78797545, rs79948526, rs8004338, rs9373954	NA	49
Secondary thrombocytopenia	rs138896727,rs3748655,rs35267052	rs1023673, rs12925107, rs13068631, rs142324007, rs145071856, rs147890400, rs1501665, rs150552795, rs2270972, rs3748655, rs4243799, rs6593486, rs6709629, rs77847288, rs78797545, rs79948526, rs8004338, rs9373954	NA	49
Thrombocytopenia, unspecified	rs138896727,rs3748655,rs35267052	rs1023673, rs12925107, rs13068631, rs142324007, rs145071856, rs147890400, rs1501665, rs150552795, rs2270972, rs3748655, rs4243799, rs6593486, rs6709629, rs77847288, rs78797545, rs79948526, rs8004338, rs9373954	NA	49
Pericarditis	NA	rs1023673, rs12925107, rs13068631, rs142324007, rs145071856, rs147890400, rs1501665, rs150552795, rs2270972, rs3748655, rs4243799, rs59932709, rs6593486, rs6709629, rs77847288, rs78797545, rs79948526, rs8004338, rs9373954	NA	51
Myocarditis	NA	rs1023673, rs12925107, rs13068631, rs142324007, rs145071856, rs147890400, rs1501665, rs150552795, rs2270972, rs3748655, rs4243799, rs59932709, rs6593486, rs6709629, rs77847288, rs78797545, rs79948526, rs8004338, rs9373954	NA	51
• nervous and mental diseases
Generalized epilepsy	NA	rs1023673, rs12925107, rs13068631, rs142324007, rs145071856, rs147890400, rs1501665, rs150552795, rs2270972, rs3748655, rs4243799, rs59932709, rs6593486, rs6709629, rs77847288, rs78797545, rs79948526, rs8004338, rs9373954	NA	51
Guillain-Barre syndrome	NA	rs1023673, rs12925107, rs13068631, rs142324007, rs145071856, rs147890400, rs1501665, rs150552795, rs2270972, rs3748655, rs4243799, rs59932709, rs6593486, rs6709629, rs77847288, rs78797545, rs79948526, rs8004338, rs9373954	NA	51
• rheumatic disease
Psoriatic arthropathies	NA
Ankylosing spondylitis	NA	rs1023673, rs12925107, rs13068631, rs142324007, rs145071856, rs147890400, rs1501665, rs150552795, rs2270972, rs4243799, rs59932709, rs6593486, rs6709629, rs77847288, rs78797545, rs79948526, rs9373954	NA	51
Rheumatoid arthritis	NA	rs1023673, rs12925107, rs13068631, rs142324007, rs145071856, rs147890400, rs1501665, rs150552795, rs2270972, rs3748655, rs4243799, rs59932709, rs6593486, rs6709629, rs77847288, rs78797545, rs79948526, rs8004338, rs9373954	NA	51
Systemic lupus erythematosus	NA	rs1023673, rs12925107, rs145071856, rs1501665, rs3748655, rs4243799, rs59932709, rs6593486, rs77847288, rs78797545, rs79948526, rs8004338, rs9373954	NA	42
Multiple Sclerosis	NA	rs1023673, rs12925107, rs13068631, rs142324007, rs145071856, rs147890400, rs1501665, rs150552795, rs2270972, rs3748655, rs4243799, rs59932709, rs6593486, rs6709629, rs77847288, rs78797545, rs79948526, rs8004338, rs9373954	NA	51
Kawasaki disease	rs138896727	NA	NA	1
• dermopathy
Psoriasis	NA	rs1023673, rs12925107, rs13068631, rs142324007, rs145071856, rs147890400, rs1501665, rs150552795, rs2270972, rs3748655, rs4243799, rs59932709, rs6593486, rs6709629, rs77847288, rs78797545, rs79948526, rs8004338, rs9373954	NA	51
Urticaria	NA	rs1023673, rs12925107, rs13068631, rs142324007, rs145071856, rs147890400, rs1501665, rs150552795, rs2270972, rs3748655, rs4243799, rs59932709, rs6593486, rs6709629, rs77847288, rs78797545, rs79948526, rs8004338, rs9373954	NA	51
Hidradenitis suppurativa	NA	rs1023673, rs12925107, rs13068631, rs142324007, rs145071856, rs147890400, rs1501665, rs150552795, rs2270972, rs3748655, rs4243799, rs59932709, rs6593486, rs6709629, rs77847288, rs78797545, rs79948526, rs8004338, rs9373954	NA	51
Lichen planus	NA	rs1023673, rs12925107, rs13068631, rs142324007, rs145071856, rs147890400, rs1501665, rs150552795, rs2270972, rs3748655, rs4243799, rs59932709, rs6593486, rs6709629, rs77847288, rs78797545, rs79948526, rs8004338, rs9373954	NA	51
Vasculitis limited to skin	NA	rs1023673, rs12925107, rs13068631, rs142324007, rs145071856, rs147890400, rs1501665, rs150552795, rs2270972, rs3748655, rs4243799, rs59932709, rs6593486, rs6709629, rs77847288, rs78797545, rs79948526, rs8004338, rs9373954	NA	51
• nephropathy
Nephrotic syndrome	NA	NA	NA	51
IgA nephropathy	NA	NA	NA	3
Membranous nephropathy	NA	NA	NA	32
• digestive Diseases
Crohns disease	rs145071856、rs113560707	rs1023673, rs12925107, rs13068631, rs142324007, rs147890400, rs1501665, rs150552795, rs2270972, rs4243799, rs59932709, rs6593486, rs6709629, rs77847288, rs78797545, rs79948526, rs9373954	NA	50
Ulcerative colitis	rs145071856、rs113560707	rs13068631, rs1501665, rs2270972, rs3748655, rs4243799, rs6593486, rs6709629, rs9373954	NA	28
Celiac disease	rs145071856、rs113560707	NA	NA	NA
Irritable bowel syndrome	NA	rs1023673, rs12925107, rs13068631, rs142324007, rs145071856, rs147890400, rs1501665, rs150552795, rs2270972, rs3748655, rs4243799, rs59932709, rs6593486, rs6709629, rs77847288, rs78797545, rs79948526, rs8004338, rs9373954	NA	51
Primary biliary cirrhosis	NA	NA	NA	NA
Primary sclerosing cholangitis	NA	rs1023673, rs12925107, rs142324007, rs147890400, rs1501665, rs2270972, rs3748655, rs59932709, rs6593486, rs6709629, rs77847288, rs78797545, rs8004338, rs9373954	NA	34
• other
Type 1 diabetes	rs116887540	rs1023673, rs12925107, rs13068631, rs142324007, rs145071856, rs147890400, rs1501665, rs150552795, rs2270972, rs3748655, rs4243799, rs59932709, rs6593486, rs6709629, rs77847288, rs78797545, rs79948526, rs8004338, rs9373954	NA	50
Other autoimmune Haemolytic anaemias	rs356991	rs1023673, rs12925107, rs13068631, rs142324007, rs145071856, rs147890400, rs1501665, rs150552795, rs2270972, rs3748655, rs4243799, rs59932709, rs6593486, rs6709629, rs77847288, rs78797545, rs79948526, rs8004338, rs9373954	NA	49
