# Supplementary material for: COVID-19 vaccination and the risk of autoimmune diseases: a Mendelian randomization study
Source: Front Public Health. 2024 Mar 14;12:1322140. doi: 10.3389/fpubh.2024.1322140 (PMC10973840; doi:10.3389/fpubh.2024.1322140)
Supplement: Supplementary file 4 [file Table_4.xlsx]

## Sheet: Supplementary Table 4
Supplementary Table 4.MR results of COVID-19 vaccination on 30 outcome.
Exposure	Outcome	MR_Method	Beta	Se	P	OR	OR_LCI	OR_UCI
COVID-19 vaccination	Idiopathic thrombocytopenic purpura	MR Egger	-0.23111	0.818105	0.778806	0.793653	0.159678	3.94472
COVID-19 vaccination	Idiopathic thrombocytopenic purpura	Weighted median	-0.30926	0.402087	0.441812	0.73399	0.333754	1.61419
COVID-19 vaccination	Idiopathic thrombocytopenic purpura	Inverse variance weighted	-0.03492	0.295261	0.905866	0.965687	0.541383	1.72253
COVID-19 vaccination	Idiopathic thrombocytopenic purpura	Simple mode	-0.90496	0.924438	0.332521	0.404557	0.066082	2.47672
COVID-19 vaccination	Idiopathic thrombocytopenic purpura	Weighted mode	-0.77756	0.908667	0.396405	0.459524	0.077417	2.7276
COVID-19 vaccination	Other nonthrombocytopenic purpura	MR Egger	0.316339	1.81687	0.862525	1.3721	0.038979	48.2989
COVID-19 vaccination	Other nonthrombocytopenic purpura	Weighted median	0.618092	0.927051	0.504945	1.85538	0.301517	11.4171
COVID-19 vaccination	Other nonthrombocytopenic purpura	Inverse variance weighted	0.577635	0.650473	0.374528	1.78182	0.497933	6.37613
COVID-19 vaccination	Other nonthrombocytopenic purpura	Simple mode	-1.05658	2.12039	0.620552	0.347643	0.005448	22.1844
COVID-19 vaccination	Other nonthrombocytopenic purpura	Weighted mode	0.84563	2.06585	0.684113	2.32944	0.040622	133.58
COVID-19 vaccination	Secondary thrombocytopenia	MR Egger	0.023622	1.66732	0.988756	1.0239	0.038995	26.8848
COVID-19 vaccination	Secondary thrombocytopenia	Weighted median	-0.02859	0.822976	0.972283	0.97181	0.193664	4.87655
COVID-19 vaccination	Secondary thrombocytopenia	Inverse variance weighted	-0.08077	0.602805	0.893407	0.922404	0.283011	3.00635
COVID-19 vaccination	Secondary thrombocytopenia	Simple mode	-0.10137	2.00196	0.959826	0.903599	0.01786	45.7174
COVID-19 vaccination	Secondary thrombocytopenia	Weighted mode	0.208311	1.79422	0.908057	1.2316	0.036576	41.4706
COVID-19 vaccination	Thrombocytopenia, unspecified	MR Egger	-0.07719	0.554427	0.889864	0.925712	0.312276	2.74419
COVID-19 vaccination	Thrombocytopenia, unspecified	Weighted median	0.042115	0.267677	0.87498	1.04302	0.617219	1.76255
COVID-19 vaccination	Thrombocytopenia, unspecified	Inverse variance weighted	-0.00735	0.201256	0.970873	0.992678	0.669108	1.47272
COVID-19 vaccination	Thrombocytopenia, unspecified	Simple mode	0.194791	0.575489	0.736478	1.21506	0.393306	3.75373
COVID-19 vaccination	Thrombocytopenia, unspecified	Weighted mode	0.335347	0.572904	0.561057	1.39843	0.45496	4.29838
COVID-19 vaccination	Pericarditis	MR Egger	0.752251	0.697295	0.285953	2.12177	0.54094	8.32238
COVID-19 vaccination	Pericarditis	Weighted median	0.0104275	0.364283	0.977164	1.01048	0.494817	2.06354
COVID-19 vaccination	Pericarditis	Inverse variance weighted	0.30234	0.26084	0.246414	1.35302	0.811471	2.25599
COVID-19 vaccination	Pericarditis	Simple mode	-0.249848	0.841724	0.767827	0.778919	0.149624	4.05492
COVID-19 vaccination	Pericarditis	Weighted mode	-0.346557	0.7819	0.659516	0.707119	0.15273	3.27385
COVID-19 vaccination	Myocarditis	MR Egger	0.611052	0.567487	0.286857	1.84237	0.605789	5.60314
COVID-19 vaccination	Myocarditis	Weighted median	0.254611	0.307016	0.40693	1.28996	0.706706	2.35458
COVID-19 vaccination	Myocarditis	Inverse variance weighted	0.0584415	0.212892	0.783691	1.06018	0.698496	1.60915
COVID-19 vaccination	Myocarditis	Simple mode	0.62388	0.710675	0.384213	1.86615	0.463457	7.51426
COVID-19 vaccination	Myocarditis	Weighted mode	0.62388	0.698479	0.37603	1.86615	0.474669	7.33676
COVID-19 vaccination	Generalized epilepsy	MR Egger	-0.00532	0.367154	0.988501	0.994696	0.484353	2.04277
COVID-19 vaccination	Generalized epilepsy	Weighted median	0.143105	0.19443	0.461717	1.15385	0.78822	1.68909
COVID-19 vaccination	Generalized epilepsy	Inverse variance weighted	0.124054	0.136986	0.365152	1.13208	0.865507	1.48075
COVID-19 vaccination	Generalized epilepsy	Simple mode	0.028193	0.490966	0.954437	1.02859	0.392939	2.69254
COVID-19 vaccination	Generalized epilepsy	Weighted mode	0.148604	0.481733	0.758999	1.16021	0.451314	2.98262
COVID-19 vaccination	Guillain-Barre syndrome	MR Egger	0.175353	1.0668	0.870114	1.19167	0.147257	9.64349
COVID-19 vaccination	Guillain-Barre syndrome	Weighted median	-0.19568	0.562091	0.727739	0.822272	0.273246	2.47444
COVID-19 vaccination	Guillain-Barre syndrome	Inverse variance weighted	0.430176	0.394763	0.275842	1.53753	0.709242	3.33313
COVID-19 vaccination	Guillain-Barre syndrome	Simple mode	-0.71398	1.21097	0.558123	0.489694	0.045616	5.25687
COVID-19 vaccination	Guillain-Barre syndrome	Weighted mode	-0.57356	1.14028	0.617172	0.563514	0.060295	5.26661
COVID-19 vaccination	Psoriatic arthropathies	MR Egger	0.429507	0.484089	0.37928	1.5365	0.594932	3.96823
COVID-19 vaccination	Psoriatic arthropathies	Weighted median	-0.000483812	0.217227	0.998223	0.999516	0.652954	1.53002
COVID-19 vaccination	Psoriatic arthropathies	Inverse variance weighted	-0.0178296	0.181391	0.921699	0.982328	0.688419	1.40172
COVID-19 vaccination	Psoriatic arthropathies	Simple mode	-0.0933874	0.471444	0.843779	0.910841	0.361527	2.29479
COVID-19 vaccination	Psoriatic arthropathies	Weighted mode	-0.0933874	0.469621	0.843181	0.910841	0.362821	2.28661
COVID-19 vaccination	Ankylosing spondylitis	MR Egger	4.82e-05	0.001114	0.965655	1.00005	0.997867	1.00223
COVID-19 vaccination	Ankylosing spondylitis	Weighted median	-0.00048	0.000692	0.486427	0.999518	0.998163	1.00088
COVID-19 vaccination	Ankylosing spondylitis	Inverse variance weighted	-0.00024	0.000488	0.621724	0.999759	0.998803	1.00072
COVID-19 vaccination	Ankylosing spondylitis	Simple mode	-0.00025	0.00158	0.873044	0.999746	0.996655	1.00285
COVID-19 vaccination	Ankylosing spondylitis	Weighted mode	-0.00034	0.001423	0.812383	0.999661	0.996877	1.00245
COVID-19 vaccination	Rheumatoid arthritis	MR Egger	-0.00146	0.265923	0.99563	0.998537	0.592934	1.6816
COVID-19 vaccination	Rheumatoid arthritis	Weighted median	-0.00548	0.118403	0.963101	0.994537	0.788559	1.25432
COVID-19 vaccination	Rheumatoid arthritis	Inverse variance weighted	-0.08641	0.09818	0.378817	0.917221	0.756661	1.11185
COVID-19 vaccination	Rheumatoid arthritis	Simple mode	0.116882	0.296907	0.695504	1.12399	0.628099	2.01138
COVID-19 vaccination	Rheumatoid arthritis	Weighted mode	0.096399	0.274636	0.727059	1.1012	0.642822	1.88643
COVID-19 vaccination	Systemic lupus erythematosus	MR Egger	-0.24261	0.339373	0.478829	0.784574	0.403417	1.52586
COVID-19 vaccination	Systemic lupus erythematosus	Weighted median	0.226663	0.183252	0.216128	1.25441	0.875893	1.7965
COVID-19 vaccination	Systemic lupus erythematosus	Inverse variance weighted	0.153577	0.136256	0.259691	1.166	0.892718	1.52293
COVID-19 vaccination	Systemic lupus erythematosus	Simple mode	0.425954	0.404311	0.298268	1.53105	0.693159	3.38178
COVID-19 vaccination	Systemic lupus erythematosus	Weighted mode	0.227641	0.336211	0.50216	1.25563	0.649643	2.4269
COVID-19 vaccination	Multiple Sclerosis	MR Egger	1.40701	0.48279	0.005359	4.08371	1.58525	10.52
COVID-19 vaccination	Multiple Sclerosis	Weighted median	0.559767	0.245814	0.022774	1.75026	1.08109	2.83364
COVID-19 vaccination	Multiple Sclerosis	Inverse variance weighted	0.424775	0.184799	0.021529	1.52925	1.06457	2.19676
COVID-19 vaccination	Multiple Sclerosis	Simple mode	0.796375	0.551689	0.15511	2.21749	0.752063	6.53835
COVID-19 vaccination	Multiple Sclerosis	Weighted mode	0.736837	0.536219	0.175528	2.08932	0.730408	5.97645
COVID-19 vaccination	Kawasaki disease	Wald ratio	8.69653	4.25469	0.040955	5982.14	1.42953	25033402
COVID-19 vaccination	Psoriasis	MR Egger	-0.00098	0.241804	0.996787	0.999022	0.621939	1.60473
COVID-19 vaccination	Psoriasis	Weighted median	-0.0285	0.130195	0.82672	0.971901	0.753004	1.25443
COVID-19 vaccination	Psoriasis	Inverse variance weighted	0.0261	0.089858	0.771469	1.02644	0.860689	1.22412
COVID-19 vaccination	Psoriasis	Simple mode	-0.22223	0.31952	0.489953	0.800731	0.428061	1.49785
COVID-19 vaccination	Psoriasis	Weighted mode	-0.18879	0.312038	0.54791	0.827964	0.449158	1.52624
COVID-19 vaccination	Urticaria	MR Egger	0.131622	0.219484	0.551478	1.14068	0.74188	1.75385
COVID-19 vaccination	Urticaria	Weighted median	0.146348	0.115535	0.205263	1.1576	0.923024	1.45179
COVID-19 vaccination	Urticaria	Inverse variance weighted	0.098439	0.082077	0.230396	1.10345	0.939476	1.29604
COVID-19 vaccination	Urticaria	Simple mode	0.219524	0.250725	0.385457	1.24548	0.761933	2.03591
COVID-19 vaccination	Urticaria	Weighted mode	0.176579	0.214503	0.414303	1.19313	0.783607	1.81667
COVID-19 vaccination	Hidradenitis suppurativa	MR Egger	0.807825	0.751989	0.287972	2.24302	0.513722	9.79354
COVID-19 vaccination	Hidradenitis suppurativa	Weighted median	0.398461	0.389334	0.306099	1.48953	0.694451	3.1949
COVID-19 vaccination	Hidradenitis suppurativa	Inverse variance weighted	0.473585	0.280484	0.0913233	1.60574	0.926665	2.78245
COVID-19 vaccination	Hidradenitis suppurativa	Simple mode	0.983706	0.865716	0.261251	2.67435	0.490124	14.5925
COVID-19 vaccination	Hidradenitis suppurativa	Weighted mode	0.959916	0.875344	0.278064	2.61148	0.469654	14.5209
COVID-19 vaccination	Lichen planus	MR Egger	0.006397	0.394548	0.987131	1.00642	0.464443	2.18084
COVID-19 vaccination	Lichen planus	Weighted median	-0.00697	0.192039	0.971054	0.993056	0.681564	1.44691
COVID-19 vaccination	Lichen planus	Inverse variance weighted	-0.06606	0.145713	0.650268	0.93607	0.703518	1.24549
COVID-19 vaccination	Lichen planus	Simple mode	0.63403	0.466091	0.179833	1.88519	0.756154	4.70003
COVID-19 vaccination	Lichen planus	Weighted mode	0.58734	0.494393	0.240446	1.7992	0.68272	4.74148
COVID-19 vaccination	Vasculitis limited to skin	MR Egger	-1.45923	0.89756	0.110413	0.232415	0.040017	1.34984
COVID-19 vaccination	Vasculitis limited to skin	Weighted median	0.760371	0.471791	0.107033	2.13907	0.848455	5.39289
COVID-19 vaccination	Vasculitis limited to skin	Inverse variance weighted	0.160252	0.335931	0.633334	1.17381	0.60764	2.2675
COVID-19 vaccination	Vasculitis limited to skin	Simple mode	1.39152	1.16888	0.239481	4.02095	0.406781	39.7463
COVID-19 vaccination	Vasculitis limited to skin	Weighted mode	1.39152	1.09489	0.209637	4.02095	0.470264	34.3808
COVID-19 vaccination	Nephrotic syndrome	MR Egger	-0.023284	0.748101	0.975297	0.976985	0.225472	4.23335
COVID-19 vaccination	Nephrotic syndrome	Weighted median	-0.124035	0.376925	0.742102	0.883349	0.421976	1.84917
COVID-19 vaccination	Nephrotic syndrome	Inverse variance weighted	0.127544	0.276704	0.644841	1.13603	0.660475	1.95401
COVID-19 vaccination	Nephrotic syndrome	Simple mode	-0.359535	0.841464	0.671015	0.698001	0.134149	3.63182
COVID-19 vaccination	Nephrotic syndrome	Weighted mode	-0.421943	0.844424	0.619492	0.655772	0.125304	3.43195
COVID-19 vaccination	IgA nephropathy	MR Egger	-3.96582	12.8121	0.808898	0.018953	2.35e-13	1530000000
COVID-19 vaccination	IgA nephropathy	Weighted median	-0.35807	1.4034	0.798612	0.699025	0.044658	10.9418
COVID-19 vaccination	IgA nephropathy	Inverse variance weighted	-0.64054	1.1638	0.582056	0.527008	0.053848	5.15784
COVID-19 vaccination	IgA nephropathy	Simple mode	-0.05155	1.58109	0.976951	0.949754	0.042832	21.06
COVID-19 vaccination	IgA nephropathy	Weighted mode	-0.05155	1.64908	0.977901	0.949754	0.037487	24.0623
COVID-19 vaccination	Membranous nephropathy	MR Egger	-0.96026	0.673748	0.164405	0.382792	0.102201	1.43373
COVID-19 vaccination	Membranous nephropathy	Weighted median	0.231454	0.280771	0.409739	1.26043	0.72698	2.18533
COVID-19 vaccination	Membranous nephropathy	Inverse variance weighted	0.043657	0.199524	0.8268	1.04462	0.706516	1.54454
COVID-19 vaccination	Membranous nephropathy	Simple mode	0.419186	0.553537	0.454597	1.52072	0.513889	4.50019
COVID-19 vaccination	Membranous nephropathy	Weighted mode	0.406244	0.538051	0.455929	1.50117	0.522916	4.30951
COVID-19 vaccination	Crohns disease	MR Egger	0.001331	0.00117	0.260757	1.00133	0.999039	1.00363
COVID-19 vaccination	Crohns disease	Weighted median	-0.00079	0.000779	0.313527	0.999215	0.99769	1.00074
COVID-19 vaccination	Crohns disease	Inverse variance weighted	-0.00046	0.000526	0.379743	0.999538	0.998508	1.00057
COVID-19 vaccination	Crohns disease	Simple mode	-0.00112	0.001677	0.506637	0.998879	0.995601	1.00217
COVID-19 vaccination	Crohns disease	Weighted mode	-0.00142	0.001418	0.323077	0.998585	0.995813	1.00137
COVID-19 vaccination	Ulcerative colitis	MR Egger	0.00350992	0.00544514	0.524836	1.00352	0.992863	1.01428
COVID-19 vaccination	Ulcerative colitis	Weighted median	0.0011074	0.00107243	0.301789	1.00111	0.999006	1.00321
COVID-19 vaccination	Ulcerative colitis	Inverse variance weighted	0.00160646	0.000776867	0.0386524	1.00161	1.00008	1.00313
COVID-19 vaccination	Ulcerative colitis	Simple mode	0.0014559	0.00199871	0.472629	1.00146	0.997541	1.00539
COVID-19 vaccination	Ulcerative colitis	Weighted mode	0.00127655	0.00187742	0.502326	1.00128	0.9976	1.00497
COVID-19 vaccination	Celiac disease	MR Egger	NA	NA	NA	NA	NA	NA
COVID-19 vaccination	Celiac disease	Weighted median	NA	NA	NA	NA	NA	NA
COVID-19 vaccination	Celiac disease	Inverse variance weighted	NA	NA	NA	NA	NA	NA
COVID-19 vaccination	Celiac disease	Simple mode	NA	NA	NA	NA	NA	NA
COVID-19 vaccination	Celiac disease	Weighted mode	NA	NA	NA	NA	NA	NA
COVID-19 vaccination	Irritable bowel syndrome	MR Egger	-0.24353	0.231584	0.298145	0.783854	0.497859	1.23414
COVID-19 vaccination	Irritable bowel syndrome	Weighted median	0.189739	0.124809	0.128451	1.20893	0.946593	1.54398
COVID-19 vaccination	Irritable bowel syndrome	Inverse variance weighted	0.055076	0.08743	0.528728	1.05662	0.890221	1.25412
COVID-19 vaccination	Irritable bowel syndrome	Simple mode	0.259154	0.26443	0.33178	1.29583	0.771724	2.17589
COVID-19 vaccination	Irritable bowel syndrome	Weighted mode	0.278897	0.256971	0.282983	1.32167	0.798703	2.18707
COVID-19 vaccination	Primary biliary cirrhosis	MR Egger	NA	NA	NA	NA	NA	NA
COVID-19 vaccination	Primary biliary cirrhosis	Weighted median	NA	NA	NA	NA	NA	NA
COVID-19 vaccination	Primary biliary cirrhosis	Inverse variance weighted	NA	NA	NA	NA	NA	NA
COVID-19 vaccination	Primary biliary cirrhosis	Simple mode	NA	NA	NA	NA	NA	NA
COVID-19 vaccination	Primary biliary cirrhosis	Weighted mode	NA	NA	NA	NA	NA	NA
COVID-19 vaccination	Primary sclerosing cholangitis	MR Egger	-0.14909	0.335795	0.660038	0.861492	0.446084	1.66374
COVID-19 vaccination	Primary sclerosing cholangitis	Weighted median	-0.17089	0.200379	0.39376	0.842917	0.56914	1.24839
COVID-19 vaccination	Primary sclerosing cholangitis	Inverse variance weighted	-0.10975	0.143898	0.445632	0.896055	0.675844	1.18802
COVID-19 vaccination	Primary sclerosing cholangitis	Simple mode	-0.35583	0.454256	0.439024	0.700593	0.287604	1.70662
COVID-19 vaccination	Primary sclerosing cholangitis	Weighted mode	-0.28534	0.360038	0.433708	0.751756	0.371198	1.52247
COVID-19 vaccination	Type 1 diabetes	MR Egger	0.045209	0.34263	0.895579	1.04625	0.534541	2.04779
COVID-19 vaccination	Type 1 diabetes	Weighted median	0.133167	0.175238	0.447302	1.14244	0.810341	1.61065
COVID-19 vaccination	Type 1 diabetes	Inverse variance weighted	-0.0245	0.127414	0.847494	0.975794	0.760153	1.25261
COVID-19 vaccination	Type 1 diabetes	Simple mode	0.232889	0.38124	0.544107	1.26224	0.597894	2.66478
COVID-19 vaccination	Type 1 diabetes	Weighted mode	0.208858	0.368968	0.573937	1.23227	0.597907	2.53967
COVID-19 vaccination	Other autoimmune Haemolytic anaemias	MR Egger	-3.70333	1.43576	0.013087	0.024641	0.001477	0.410968
COVID-19 vaccination	Other autoimmune Haemolytic anaemias	Weighted median	0.651922	0.770247	0.397341	1.91922	0.42411	8.68506
COVID-19 vaccination	Other autoimmune Haemolytic anaemias	Inverse variance weighted	0.354141	0.518887	0.494923	1.42495	0.515366	3.93992
COVID-19 vaccination	Other autoimmune Haemolytic anaemias	Simple mode	2.024	1.6521	0.226511	7.56858	0.296975	192.89
COVID-19 vaccination	Other autoimmune Haemolytic anaemias	Weighted mode	1.84719	1.7014	0.283041	6.34194	0.225923	178.026
