# Supplementary material for: COVID-19 vaccination and the risk of autoimmune diseases: a Mendelian randomization study
Source: Front Public Health. 2024 Mar 14;12:1322140. doi: 10.3389/fpubh.2024.1322140 (PMC10973840; doi:10.3389/fpubh.2024.1322140)
Supplement: Supplementary file 5 [file Table_5.xlsx]

## Sheet: Supplementary Table 5
Supplementary Tables 5.Cochran's Q test and MR-Egger intercept test result.
Exposure	Outcome	Heterogeneity_Q	Heterogeneity_Q_pval	Pleiotropy_Egger_Intercept	Pleiotropy_P
COVID-19 vaccination	Idiopathic thrombocytopenic purpura	47.3989	0.497381	0.009973	0.798085
COVID-19 vaccination	Other nonthrombocytopenic purpura	51.3074	0.345377	0.013279	0.878064
COVID-19 vaccination	Secondary thrombocytopenia	38.5687	0.832657	-0.0053	0.946743
COVID-19 vaccination	Thrombocytopenia, unspecified	31.9517	0.963833	0.003555	0.893034
COVID-19 vaccination	Pericarditis	35.7445	0.935847	-0.023105	0.489883
COVID-19 vaccination	Myocarditis	56.1447	0.255579	-0.02841	0.298718
COVID-19 vaccination	Generalized epilepsy	46.9871	0.595025	0.006635	0.705743
COVID-19 vaccination	Guillain-Barre syndrome	50.9589	0.435691	0.013078	0.797865
COVID-19 vaccination	Psoriatic arthropathies	69.7673	0.0337492	-0.023004	0.323805
COVID-19 vaccination	Ankylosing spondylitis	38.374	0.884778	-1.64e-05	0.774072
COVID-19 vaccination	Rheumatoid arthritis	78.0418	0.006786	-0.00436	0.732171
COVID-19 vaccination	Systemic lupus erythematosus	55.6872	0.062698	0.020914	0.21042
COVID-19 vaccination	Multiple Sclerosis	52.3564	0.382658	-0.05047	0.033027
COVID-19 vaccination	Kawasaki disease	NA	NA	NA	NA
COVID-19 vaccination	Pityriasis rosea	46.0461	0.632751	-0.11302	0.139108
COVID-19 vaccination	Urticaria	42.9395	0.750092	-0.0017	0.871178
COVID-19 vaccination	Hidradenitis suppurativa	38.4558	0.882871	-0.0171415	0.634038
COVID-19 vaccination	Lichen planus	57.6669	0.212843	-0.00371517	0.843915
COVID-19 vaccination	Vasculitis limited to skin	37.3628	0.906758	0.0831925	0.057435
COVID-19 vaccination	Nephrotic syndrome	55.7009	0.268986	0.00774485	0.828847
COVID-19 vaccination	IgA nephropathy	0.418532	0.81118	0.141751	0.837695
COVID-19 vaccination	Membranous nephropathy	21.8965	0.886236	0.0462683	0.129241
COVID-19 vaccination	Crohns disease	52.4663	0.341181	-0.000102598	0.0940107
COVID-20 vaccination	Ulcerative colitis	19.7937	0.839302	0.000219699	0.726798
COVID-19 vaccination	Celiac disease	NA	NA	NA	NA
COVID-19 vaccination	Irritable bowel syndrome	50.9077	0.43768	0.015344	0.17069
COVID-19 vaccination	Primary biliary cirrhosis	NA	NA	NA	NA
COVID-19 vaccination	Primary sclerosing cholangitis	30.2854	0.60296	0.00213624	0.897654
COVID-19 vaccination	Type 1 diabetes	37.3076	0.889134	-0.0035534	0.827438
COVID-19 vaccination	Other autoimmune Haemolytic anaemias	39.9394	0.789515	0.206102	0.00395776
